# Supplementary material for: Germ cell-intrinsic effects of sex chromosomes on early oocyte differentiation in mice
Source: PLoS Genet. 2020 Mar 26;16(3):e1008676. doi: 10.1371/journal.pgen.1008676 (PMC7138321; doi:10.1371/journal.pgen.1008676)
Supplement: S1 Table — (XLSX) [file pgen.1008676.s012.xlsx]

## Sheet: Sheet1
Supplementary Table 1. Oligonucleotide sequences for primers and gRNAs used in this study
Name	Sequence(5'-)
Sexing PCR
Sexing-F	TGG ATG GTG TGG CCA ATG CYC T
Sexing-R	CCA CCT GCA CGT TGC CCT TKG TGC CCA G
Allelic PCR of X chromosome
X-origin-F	ACT TGG GGT TGT TGG CCT CT
X-origin-R	CAA GCT GGA CCA GGA AGG AGC
Eif2s3y expression
Eif2s3y-F	CGT TAT GCC GAG CAG ATA GAA
Eif2s3y-R	CCG TCT CAG TAG GAA GTA GGA
Eif2s3x or Eif2s3y exo expression
Eif2s3x3End Fw4	AGA GTT GAG AAA CAC TGG CG
PB cKit 3'UTR Rv1	GGC GGC CGT TAC TAG TGG AT
Copy number estimation
c-Kit pro-F	GGG GAC CCA GTT TCC TAA TC
c-Kit pro-R	CAC GAG CGC ATT AGG TAC G
Il2-F	CTA GGC CAC AGA ATT GAA AGA TCT
Il2-R	GTA GGT GGA AAT TCT AGC ATC ATC C
mCherry expression
mCherry-F	GAA CGG CCA CGA GTT CGA GA
mCherry-R	CTT GGA GCC GTA CAT GAA CTG AGG
Rplp0 (Arbp) expression
Rplp0-F	CAA AGC TGA AGC AAA GGA AGA G
Rplp0-R	AAT TAA GCA GGC TGA CTT GGT TG
Ppia expression
Ppia-F	TTA CCC ATC AAA CCA TTC CTT CTG
Ppia-R	AAC CCA AAG AAC TTC AGT GAG AGC
Bmp and RA expression
Bmp2-F	AAC ACC GTG CGC AGC TTC CAT C
Bmp2-R	CGG AAG ATC TGG AGT TCT GCA G
Bmp4-F	GCC GAG CCA ACA CTG TGA GGA
Bmp4-R	GAT GCT GCT GAG GTT GAA GAG G
Rdh10-F	TGG TCA ACT GCC ACG CAC ACT T
Rdh10-R	CCT CAA CTC CAG CAG TGC TGA A
Dhrs9-F	GGA TGT CAC TGA CCC AGA GAA TG
Dhrs9-R	GTA GTC GTC CAC TGT CAA CCA G
Aldh1a1-F	CCT TGC ATT GTG TTT GCA GAT G
Aldh1a1-R	GCT CGC TCA ACA CTC CTT TTC
Aldh1a2-F	CAC AAG ACA CGA GCC CAT TGG A
Aldh1a2-R	GGT TTG ATG ACC ACG GTG TTA CC
Aldh1a3-F	AAC GAC TGG CAC GAA TCC AAG AG
Aldh1a3-R	TTG TCC ACA TCG GGC TTA TCT CC
Cyp26a1-F	GTG GAG GCT TTC GAG GAG ATG A
Cyp26a1-R	TTG GCG CGA ATG TTC TCC TCG A
Cyp26b1-F	TGG ACT GTG TCA TCA AGG AGG T
Cyp26b1-R	GTC GTG AGT GTC TCG GAT GCT A
Oligo for SCEC knock in guide RNA
CRISPR X1-F	cac cGA GAA AAT GTC CTA TCG CCG G
CRISPR X1-R	aaa cCC GGC GAT AGG ACA TTT TCT C
Eif2s3y genotyping of KO
Eif2s3y-gen-F	GGC TTG TGC GTT TTG TGA CG
Eif2s3y-gen-R	AGC TTG TGG GCC AAT TAT CCT
Oligo for Eif2s3y KO guide RNA
Guide#1-F	cac cGC CAT CTT GCT CAC GAA AGA
Guide#1-R	aaa cTC TTT CGT GAG CAA GAT GGC
Guide#2-F	cac cgT CCT TCT TTC GTG AGC AAG A
Guide#2-R	aaa cTC TTG CTC ACG AAA GAA GGA c
Guide#3-F	cac cGG CTA AAA AAC CCT GTT ACC
Guide#3-R	aaa cGG TAA CAG GGT TTT TTA GCC
Guide#4-F	cac cgT ATT TGT TGG CTA ACA TGT G
Guide#4-R	aaa cCA CAT GTT AGC CAA CAA ATA c
