# Supplementary material for: Germ cell-intrinsic effects of sex chromosomes on early oocyte differentiation in mice
Source: PLoS Genet. 2020 Mar 26;16(3):e1008676. doi: 10.1371/journal.pgen.1008676 (PMC7138321; doi:10.1371/journal.pgen.1008676)
Supplement: S2 Table — (XLSX) [file pgen.1008676.s013.xlsx]

## Sheet: Sheet1
Supplementary Table 2. Antibodies used in this study
Name	Description	Dilution	Company	Catalog#
Primary antibody
Anti-GFP	Chicken polyclonal	200x	Abcam	ab13970
Anti-TRA98	Rat monoclonal	200x	Bioacademia	73-003
Anti-SYCP1	Rabbit polyclonal	100x	Novus biology	NB300-229
Anti-SYCP3	Mouse monoclonal	750x	Abcam	ab97672
Anti-NANOG	Rabbit monoclonal	500x	CST	#8822
Anti-H3K27me3	Rabbit polyclonal	500x	Upstate	07-449
anti-γH2AXSer139 mAb directly conjugated with FITC	Mouse monoclonal	300x	Millipore	16-202A
Anti-cleaved PARP1	Rabbit monoclonal	100x	Abcam	ab32064
Anti-phospho-CHK2(Thr68)	Rabbit polyclonal	100x	CST	#2661T
Anti-active Caspase3	Rabbit polyclonal	500x	R&D Systems	AF835
Secondary antibody
Anti-rabbit IgG	Goat polyclonal / Alexa405	300x	Invitrogen	A31556
Anti-rabbit IgG	Goat polyclonal / Alexa488	300x	Invitrogen	A11034
Anti-rabbit IgG	Goat polyclonal / Alexa Plus555	300x	Invitrogen	A32732
Anti-rabbit IgG	Donkey polyclonal / Alexa568	300x	Invitrogen	A10042
Anti-rabbit IgG	Goat polyclonal / Alexa568	300x	Invitrogen	A11036
Anti-rabbit IgG	Donkey polyclonal / Alexa647	300x	Invitrogen	A31573
Anti-mouse IgG	Donkey polyclonal / Alexa647	300x	Invitrogen	A31571
Anti-rat IgG	Donkey polyclonal / Alexa488	300x	Invitrogen	A21208
Anti-chicken IgY	Goat polyclonal / Alexa488	300x	Invitrogen	A11039
